# Supplementary material for: Construction of relatedness matrices using genotyping-by-sequencing data
Source: BMC Genomics. 2015 Dec 9;16:1047. doi: 10.1186/s12864-015-2252-3 (PMC4675043; doi:10.1186/s12864-015-2252-3)
Supplement: Additional file 2: Table S1. — Barcode sequence, common adapters and PCR primers used. (XLSX 14 kb) [file 12864_2015_2252_MOESM2_ESM.xlsx]

## Sheet: Sheet1
BarcodeID	Barcode	Primer 1	Primer 2
1	AACT	ACACTCTTTCCCTACACGACGCTCTTCCGATCTAACTTGCA	AGTTAGATCGGAAGAGCGTCGTGTAGGGAAAGAGTGT
2	CCAG	ACACTCTTTCCCTACACGACGCTCTTCCGATCTCCAGTGCA	CTGGAGATCGGAAGAGCGTCGTGTAGGGAAAGAGTGT
3	TTGA	ACACTCTTTCCCTACACGACGCTCTTCCGATCTTTGATGCA	TCAAAGATCGGAAGAGCGTCGTGTAGGGAAAGAGTGT
4	GGTA	ACACTCTTTCCCTACACGACGCTCTTCCGATCTGGTATGCA	TACCAGATCGGAAGAGCGTCGTGTAGGGAAAGAGTGT
5	ATTG	ACACTCTTTCCCTACACGACGCTCTTCCGATCTATTGTGCA	CAATAGATCGGAAGAGCGTCGTGTAGGGAAAGAGTGT
6	CGGT	ACACTCTTTCCCTACACGACGCTCTTCCGATCTCGGTTGCA	ACCGAGATCGGAAGAGCGTCGTGTAGGGAAAGAGTGT
7	TGCG	ACACTCTTTCCCTACACGACGCTCTTCCGATCTTGCGTGCA	CGCAAGATCGGAAGAGCGTCGTGTAGGGAAAGAGTGT
8	GTAT	ACACTCTTTCCCTACACGACGCTCTTCCGATCTGTATTGCA	ATACAGATCGGAAGAGCGTCGTGTAGGGAAAGAGTGT
9	AACCA	ACACTCTTTCCCTACACGACGCTCTTCCGATCTAACCATGCA	TGGTTAGATCGGAAGAGCGTCGTGTAGGGAAAGAGTGT
10	CCACG	ACACTCTTTCCCTACACGACGCTCTTCCGATCTCCACGTGCA	CGTGGAGATCGGAAGAGCGTCGTGTAGGGAAAGAGTGT
11	TATAA	ACACTCTTTCCCTACACGACGCTCTTCCGATCTTATAATGCA	TTATAAGATCGGAAGAGCGTCGTGTAGGGAAAGAGTGT
12	GAGCG	ACACTCTTTCCCTACACGACGCTCTTCCGATCTGAGCGTGCA	CGCTCAGATCGGAAGAGCGTCGTGTAGGGAAAGAGTGT
13	ACATA	ACACTCTTTCCCTACACGACGCTCTTCCGATCTACATATGCA	TATGTAGATCGGAAGAGCGTCGTGTAGGGAAAGAGTGT
14	CTCAG	ACACTCTTTCCCTACACGACGCTCTTCCGATCTCTCAGTGCA	CTGAGAGATCGGAAGAGCGTCGTGTAGGGAAAGAGTGT
15	TCTGG	ACACTCTTTCCCTACACGACGCTCTTCCGATCTTCTGGTGCA	CCAGAAGATCGGAAGAGCGTCGTGTAGGGAAAGAGTGT
16	CGGCA	ACACTCTTTCCCTACACGACGCTCTTCCGATCTCGGCATGCA	TGCCGAGATCGGAAGAGCGTCGTGTAGGGAAAGAGTGT
17	GAAGA	ACACTCTTTCCCTACACGACGCTCTTCCGATCTGAAGATGCA	TCTTCAGATCGGAAGAGCGTCGTGTAGGGAAAGAGTGT
18	ACGAG	ACACTCTTTCCCTACACGACGCTCTTCCGATCTACGAGTGCA	CTCGTAGATCGGAAGAGCGTCGTGTAGGGAAAGAGTGT
19	TTCTA	ACACTCTTTCCCTACACGACGCTCTTCCGATCTTTCTATGCA	TAGAAAGATCGGAAGAGCGTCGTGTAGGGAAAGAGTGT
20	AGTCG	ACACTCTTTCCCTACACGACGCTCTTCCGATCTAGTCGTGCA	CGACTAGATCGGAAGAGCGTCGTGTAGGGAAAGAGTGT
21	GCCAA	ACACTCTTTCCCTACACGACGCTCTTCCGATCTGCCAATGCA	TTGGCAGATCGGAAGAGCGTCGTGTAGGGAAAGAGTGT
22	TAATG	ACACTCTTTCCCTACACGACGCTCTTCCGATCTTAATGTGCA	CATTAAGATCGGAAGAGCGTCGTGTAGGGAAAGAGTGT
23	GTTCA	ACACTCTTTCCCTACACGACGCTCTTCCGATCTGTTCATGCA	TGAACAGATCGGAAGAGCGTCGTGTAGGGAAAGAGTGT
24	GGCGG	ACACTCTTTCCCTACACGACGCTCTTCCGATCTGGCGGTGCA	CCGCCAGATCGGAAGAGCGTCGTGTAGGGAAAGAGTGT
25	CAGAT	ACACTCTTTCCCTACACGACGCTCTTCCGATCTCAGATTGCA	ATCTGAGATCGGAAGAGCGTCGTGTAGGGAAAGAGTGT
26	ACTGCA	ACACTCTTTCCCTACACGACGCTCTTCCGATCTACTGCATGCA	TGCAGTAGATCGGAAGAGCGTCGTGTAGGGAAAGAGTGT
27	CTGCCA	ACACTCTTTCCCTACACGACGCTCTTCCGATCTCTGCCATGCA	TGGCAGAGATCGGAAGAGCGTCGTGTAGGGAAAGAGTGT
28	TGATCA	ACACTCTTTCCCTACACGACGCTCTTCCGATCTTGATCATGCA	TGATCAAGATCGGAAGAGCGTCGTGTAGGGAAAGAGTGT
29	AAGTCA	ACACTCTTTCCCTACACGACGCTCTTCCGATCTAAGTCATGCA	TGACTTAGATCGGAAGAGCGTCGTGTAGGGAAAGAGTGT
30	CGTACA	ACACTCTTTCCCTACACGACGCTCTTCCGATCTCGTACATGCA	TGTACGAGATCGGAAGAGCGTCGTGTAGGGAAAGAGTGT
31	TTCGCA	ACACTCTTTCCCTACACGACGCTCTTCCGATCTTTCGCATGCA	TGCGAAAGATCGGAAGAGCGTCGTGTAGGGAAAGAGTGT
32	GTAACA	ACACTCTTTCCCTACACGACGCTCTTCCGATCTGTAACATGCA	TGTTACAGATCGGAAGAGCGTCGTGTAGGGAAAGAGTGT
33	GATCCA	ACACTCTTTCCCTACACGACGCTCTTCCGATCTGATCCATGCA	TGGATCAGATCGGAAGAGCGTCGTGTAGGGAAAGAGTGT
34	ACATCG	ACACTCTTTCCCTACACGACGCTCTTCCGATCTACATCGTGCA	CGATGTAGATCGGAAGAGCGTCGTGTAGGGAAAGAGTGT
35	TCGCAA	ACACTCTTTCCCTACACGACGCTCTTCCGATCTTCGCAATGCA	TTGCGAAGATCGGAAGAGCGTCGTGTAGGGAAAGAGTGT
36	CGCTGA	ACACTCTTTCCCTACACGACGCTCTTCCGATCTCGCTGATGCA	TCAGCGAGATCGGAAGAGCGTCGTGTAGGGAAAGAGTGT
37	AACGTG	ACACTCTTTCCCTACACGACGCTCTTCCGATCTAACGTGTGCA	CACGTTAGATCGGAAGAGCGTCGTGTAGGGAAAGAGTGT
38	CCTAAG	ACACTCTTTCCCTACACGACGCTCTTCCGATCTCCTAAGTGCA	CTTAGGAGATCGGAAGAGCGTCGTGTAGGGAAAGAGTGT
39	TTACGA	ACACTCTTTCCCTACACGACGCTCTTCCGATCTTTACGATGCA	TCGTAAAGATCGGAAGAGCGTCGTGTAGGGAAAGAGTGT
40	ATGGCG	ACACTCTTTCCCTACACGACGCTCTTCCGATCTATGGCGTGCA	CGCCATAGATCGGAAGAGCGTCGTGTAGGGAAAGAGTGT
41	GGACTA	ACACTCTTTCCCTACACGACGCTCTTCCGATCTGGACTATGCA	TAGTCCAGATCGGAAGAGCGTCGTGTAGGGAAAGAGTGT
42	CACTAG	ACACTCTTTCCCTACACGACGCTCTTCCGATCTCACTAGTGCA	CTAGTGAGATCGGAAGAGCGTCGTGTAGGGAAAGAGTGT
43	TCTAGCA	ACACTCTTTCCCTACACGACGCTCTTCCGATCTTCTAGCATGCA	TGCTAGAAGATCGGAAGAGCGTCGTGTAGGGAAAGAGTGT
44	GTGGCCA	ACACTCTTTCCCTACACGACGCTCTTCCGATCTGTGGCCATGCA	TGGCCACAGATCGGAAGAGCGTCGTGTAGGGAAAGAGTGT
45	AGAATCA	ACACTCTTTCCCTACACGACGCTCTTCCGATCTAGAATCATGCA	TGATTCTAGATCGGAAGAGCGTCGTGTAGGGAAAGAGTGT
46	CATCGCA	ACACTCTTTCCCTACACGACGCTCTTCCGATCTCATCGCATGCA	TGCGATGAGATCGGAAGAGCGTCGTGTAGGGAAAGAGTGT
47	TCCGACA	ACACTCTTTCCCTACACGACGCTCTTCCGATCTTCCGACATGCA	TGTCGGAAGATCGGAAGAGCGTCGTGTAGGGAAAGAGTGT
48	AGGTCCA	ACACTCTTTCCCTACACGACGCTCTTCCGATCTAGGTCCATGCA	TGGACCTAGATCGGAAGAGCGTCGTGTAGGGAAAGAGTGT
49	GAATACA	ACACTCTTTCCCTACACGACGCTCTTCCGATCTGAATACATGCA	TGTATTCAGATCGGAAGAGCGTCGTGTAGGGAAAGAGTGT
50	CCTGTCA	ACACTCTTTCCCTACACGACGCTCTTCCGATCTCCTGTCATGCA	TGACAGGAGATCGGAAGAGCGTCGTGTAGGGAAAGAGTGT
51	TTCCGCA	ACACTCTTTCCCTACACGACGCTCTTCCGATCTTTCCGCATGCA	TGCGGAAAGATCGGAAGAGCGTCGTGTAGGGAAAGAGTGT
52	TAGACCA	ACACTCTTTCCCTACACGACGCTCTTCCGATCTTAGACCATGCA	TGGTCTAAGATCGGAAGAGCGTCGTGTAGGGAAAGAGTGT
53	GGCCTCA	ACACTCTTTCCCTACACGACGCTCTTCCGATCTGGCCTCATGCA	TGAGGCCAGATCGGAAGAGCGTCGTGTAGGGAAAGAGTGT
54	ACATGCA	ACACTCTTTCCCTACACGACGCTCTTCCGATCTACATGCATGCA	TGCATGTAGATCGGAAGAGCGTCGTGTAGGGAAAGAGTGT
55	CTTGCAA	ACACTCTTTCCCTACACGACGCTCTTCCGATCTCTTGCAATGCA	TTGCAAGAGATCGGAAGAGCGTCGTGTAGGGAAAGAGTGT
56	ATGAACA	ACACTCTTTCCCTACACGACGCTCTTCCGATCTATGAACATGCA	TGTTCATAGATCGGAAGAGCGTCGTGTAGGGAAAGAGTGT
57	GGATCAA	ACACTCTTTCCCTACACGACGCTCTTCCGATCTGGATCAATGCA	TTGATCCAGATCGGAAGAGCGTCGTGTAGGGAAAGAGTGT
58	CACATGA	ACACTCTTTCCCTACACGACGCTCTTCCGATCTCACATGATGCA	TCATGTGAGATCGGAAGAGCGTCGTGTAGGGAAAGAGTGT
59	TGTCACA	ACACTCTTTCCCTACACGACGCTCTTCCGATCTTGTCACATGCA	TGTGACAAGATCGGAAGAGCGTCGTGTAGGGAAAGAGTGT
60	GCTGGACA	ACACTCTTTCCCTACACGACGCTCTTCCGATCTGCTGGACATGCA	TGTCCAGCAGATCGGAAGAGCGTCGTGTAGGGAAAGAGTGT
61	AAGATGCA	ACACTCTTTCCCTACACGACGCTCTTCCGATCTAAGATGCATGCA	TGCATCTTAGATCGGAAGAGCGTCGTGTAGGGAAAGAGTGT
62	CCATGCCA	ACACTCTTTCCCTACACGACGCTCTTCCGATCTCCATGCCATGCA	TGGCATGGAGATCGGAAGAGCGTCGTGTAGGGAAAGAGTGT
63	TTCGAACA	ACACTCTTTCCCTACACGACGCTCTTCCGATCTTTCGAACATGCA	TGTTCGAAAGATCGGAAGAGCGTCGTGTAGGGAAAGAGTGT
64	TGGCCGCA	ACACTCTTTCCCTACACGACGCTCTTCCGATCTTGGCCGCATGCA	TGCGGCCAAGATCGGAAGAGCGTCGTGTAGGGAAAGAGTGT
65	GAATACCA	ACACTCTTTCCCTACACGACGCTCTTCCGATCTGAATACCATGCA	TGGTATTCAGATCGGAAGAGCGTCGTGTAGGGAAAGAGTGT
66	ACCGTCCA	ACACTCTTTCCCTACACGACGCTCTTCCGATCTACCGTCCATGCA	TGGACGGTAGATCGGAAGAGCGTCGTGTAGGGAAAGAGTGT
67	CTTACGCA	ACACTCTTTCCCTACACGACGCTCTTCCGATCTCTTACGCATGCA	TGCGTAAGAGATCGGAAGAGCGTCGTGTAGGGAAAGAGTGT
68	TAGCGACA	ACACTCTTTCCCTACACGACGCTCTTCCGATCTTAGCGACATGCA	TGTCGCTAAGATCGGAAGAGCGTCGTGTAGGGAAAGAGTGT
69	GGAACAAT	ACACTCTTTCCCTACACGACGCTCTTCCGATCTGGAACAATTGCA	ATTGTTCCAGATCGGAAGAGCGTCGTGTAGGGAAAGAGTGT
70	ACCTACCG	ACACTCTTTCCCTACACGACGCTCTTCCGATCTACCTACCGTGCA	CGGTAGGTAGATCGGAAGAGCGTCGTGTAGGGAAAGAGTGT
71	CTTCTGTA	ACACTCTTTCCCTACACGACGCTCTTCCGATCTCTTCTGTATGCA	TACAGAAGAGATCGGAAGAGCGTCGTGTAGGGAAAGAGTGT
72	CGAGGTGA	ACACTCTTTCCCTACACGACGCTCTTCCGATCTCGAGGTGATGCA	TCACCTCGAGATCGGAAGAGCGTCGTGTAGGGAAAGAGTGT
73	GAGAACAT	ACACTCTTTCCCTACACGACGCTCTTCCGATCTGAGAACATTGCA	ATGTTCTCAGATCGGAAGAGCGTCGTGTAGGGAAAGAGTGT
74	ACCTCATG	ACACTCTTTCCCTACACGACGCTCTTCCGATCTACCTCATGTGCA	CATGAGGTAGATCGGAAGAGCGTCGTGTAGGGAAAGAGTGT
75	TTGCTTCA	ACACTCTTTCCCTACACGACGCTCTTCCGATCTTTGCTTCATGCA	TGAAGCAAAGATCGGAAGAGCGTCGTGTAGGGAAAGAGTGT
76	CGTGAGGT	ACACTCTTTCCCTACACGACGCTCTTCCGATCTCGTGAGGTTGCA	ACCTCACGAGATCGGAAGAGCGTCGTGTAGGGAAAGAGTGT
77	GAACGACCT	ACACTCTTTCCCTACACGACGCTCTTCCGATCTGAACGACCTTGCA	AGGTCGTTCAGATCGGAAGAGCGTCGTGTAGGGAAAGAGTGT
78	ACCATGACA	ACACTCTTTCCCTACACGACGCTCTTCCGATCTACCATGACATGCA	TGTCATGGTAGATCGGAAGAGCGTCGTGTAGGGAAAGAGTGT
79	TTGTCCTCA	ACACTCTTTCCCTACACGACGCTCTTCCGATCTTTGTCCTCATGCA	TGAGGACAAAGATCGGAAGAGCGTCGTGTAGGGAAAGAGTGT
80	ACTGGTGGT	ACACTCTTTCCCTACACGACGCTCTTCCGATCTACTGGTGGTTGCA	ACCACCAGTAGATCGGAAGAGCGTCGTGTAGGGAAAGAGTGT
81	GGAACAAGT	ACACTCTTTCCCTACACGACGCTCTTCCGATCTGGAACAAGTTGCA	ACTTGTTCCAGATCGGAAGAGCGTCGTGTAGGGAAAGAGTGT
82	CACCATGAA	ACACTCTTTCCCTACACGACGCTCTTCCGATCTCACCATGAATGCA	TTCATGGTGAGATCGGAAGAGCGTCGTGTAGGGAAAGAGTGT
83	TTGTTCCTA	ACACTCTTTCCCTACACGACGCTCTTCCGATCTTTGTTCCTATGCA	TAGGAACAAAGATCGGAAGAGCGTCGTGTAGGGAAAGAGTGT
84	GGTGAGTCT	ACACTCTTTCCCTACACGACGCTCTTCCGATCTGGTGAGTCTTGCA	AGACTCACCAGATCGGAAGAGCGTCGTGTAGGGAAAGAGTGT
85	AACAGAATA	ACACTCTTTCCCTACACGACGCTCTTCCGATCTAACAGAATATGCA	TATTCTGTTAGATCGGAAGAGCGTCGTGTAGGGAAAGAGTGT
86	CCACCTCGT	ACACTCTTTCCCTACACGACGCTCTTCCGATCTCCACCTCGTTGCA	ACGAGGTGGAGATCGGAAGAGCGTCGTGTAGGGAAAGAGTGT
87	TTGTTCGAT	ACACTCTTTCCCTACACGACGCTCTTCCGATCTTTGTTCGATTGCA	ATCGAACAAAGATCGGAAGAGCGTCGTGTAGGGAAAGAGTGT
88	GGTTGGTCA	ACACTCTTTCCCTACACGACGCTCTTCCGATCTGGTTGGTCATGCA	TGACCAACCAGATCGGAAGAGCGTCGTGTAGGGAAAGAGTGT
89	AACGAACAT	ACACTCTTTCCCTACACGACGCTCTTCCGATCTAACGAACATTGCA	ATGTTCGTTAGATCGGAAGAGCGTCGTGTAGGGAAAGAGTGT
90	CCAACCTGA	ACACTCTTTCCCTACACGACGCTCTTCCGATCTCCAACCTGATGCA	TCAGGTTGGAGATCGGAAGAGCGTCGTGTAGGGAAAGAGTGT
91	TTGCTTACA	ACACTCTTTCCCTACACGACGCTCTTCCGATCTTTGCTTACATGCA	TGTAAGCAAAGATCGGAAGAGCGTCGTGTAGGGAAAGAGTGT
92	AGTGGCGTT	ACACTCTTTCCCTACACGACGCTCTTCCGATCTAGTGGCGTTTGCA	AACGCCACTAGATCGGAAGAGCGTCGTGTAGGGAAAGAGTGT
93	GAACAGAAT	ACACTCTTTCCCTACACGACGCTCTTCCGATCTGAACAGAATTGCA	ATTCTGTTCAGATCGGAAGAGCGTCGTGTAGGGAAAGAGTGT
94	CCTACACCG	ACACTCTTTCCCTACACGACGCTCTTCCGATCTCCTACACCGTGCA	CGGTGTAGGAGATCGGAAGAGCGTCGTGTAGGGAAAGAGTGT
95	TTCTTGTTA	ACACTCTTTCCCTACACGACGCTCTTCCGATCTTTCTTGTTATGCA	TAACAAGAAAGATCGGAAGAGCGTCGTGTAGGGAAAGAGTGT
96	CGAGGTGGA	ACACTCTTTCCCTACACGACGCTCTTCCGATCTCGAGGTGGATGCA	TCCACCTCGAGATCGGAAGAGCGTCGTGTAGGGAAAGAGTGT
Common Adapters	-	AGATCGGAAGAGCGGTTCAGCAGGAATGCCGAG	CTCGGCATTCCTGCTGAACCGCTCTTCCGATCTTGCA
PCR Primers	-	AATGATACGGCGACCACCGAGATCTACACTCTTTCCCTACACGACGCTCTTCCGATCT	CAAGCAGAAGACGGCATACGAGATCGGTCTCGGCATTCCTGCTGAACCGCTCTTCCGATCT
